# Supplementary material for: Low Temperature HCHO Detection by SnO2/TiO2@Au and SnO2/TiO2@Pt: Understanding by In-Situ DRIFT Spectroscopy
Source: Nanomaterials (Basel). 2021 Aug 11;11(8):2049. doi: 10.3390/nano11082049 (PMC8398349; doi:10.3390/nano11082049)
Supplement: Supplementary file 1 [file nanomaterials-11-02049-s001.zip]

Archive with 1 entries (1 files):
- nanomaterials-1314184-supplementary material xml.pdf
